# Supplementary material for: Self-administered EMDR therapy: potential solution for expanding the availability of psychotherapy for PTSD or unregulated recipe for disaster?
Source: BJPsych Open. 2020 Oct 2;6(6):e115. doi: 10.1192/bjo.2020.92 (PMC7576659; doi:10.1192/bjo.2020.92)
Supplement: Supplementary file 1 [file bjosup.zip]

Archive with 2 entries (2 files):
- S2056472420000927sup001.pdf
- S2056472420000927sup002.pdf
